# Supplementary material for: Estimates of Sequences with Ultralong and Short CDR3s in the Bovine IgM B Cell Receptor Repertoire Using the Long-read Oxford Nanopore MinION Platform
Source: Immunohorizons. 2024 Sep 9;8(9):635–51. doi: 10.4049/immunohorizons.2400050 (PMC11447701; doi:10.4049/immunohorizons.2400050)
Supplement: Supplemental Material 2 (XLSX) [file IH_2400050_Supplemental_2.xlsx]

## Sheet: Filtering steps
	IGHV1-7																									IGHJ2-4
	E-97			D-98			S-99			A-100			T-101			Y-102			Y-103			C-104				W-118			G-119			Q-120
Motif location	G	A	G	G	A	C	T	C	G	G	C	C	A	C	A	T	A	C	T	A	C	T	G	T	.*?	T	G	G	G	G	C	C	A	A		Comment
7 a) Pre-CDR3	G	A	A	G	A	T	A	G	A	G	C	G	A	C	A
			G			C	T	C	T			C	T	G	T
							G		G			T	C	T	G
									C			A			C
7 b) Pre-CDR3							A	C	G	G	C	C	A	C	A	T	A	C
							T		A				G	T	G	C		T
							G
8 a) Post-CDR3							A	G	A	G	C															T	G	G	G	G	G	C	G	A		IGHJ1-2, IGHJ1-3, IGHJ1-6, IGHJ2-2, IGHJ2-3, IGHJ2-4
							T	C	T																						C		C	G		& addition of another G following the tryptophan (for IGHJ2-4)
							G		G																								A
									C
8 b) Post-CDR3							A	G	A	G	C															T	G	G	G	C	C	A	A	A		Similar to 8a, but loss of one G was a common feature
							T	C	T																									G
							G		G																									T
									C																									C
8 c) Post-CDR3							A	G	A	G	C															C	C	G	G	G	C	C	A	A		Similar to IGHJ2-4, but proline in place of tryptophan
							T	C	T
							G		G
									C
8 d) Post-CDR3							A	G	A	G	C															T	G	C	G	G	C	C	G	A		IGHJ2-6 J segment
							T	C	T
							G		G
									C
8 e) Post-CDR3							A	G	A	G	C															T	G	G	G	G	T	C	A	G		IGHJ1-5 and IGHJ2-5 segments
							T	C	T																								G
							G		G
									C
8 f) Post-CDR3							A	G	A	G	C															T	G	T	G	G	C	C	A	G		IGHJ2-1 J segment and IGHJ1-1*03
							T	C	T
							G		G
									C
8 g) Post-CDR3							A	G	A	G	C															T	G	G	G	G	C	T	C	A		IGHJ1-4*02 J segment
							T	C	T
							G		G
									C
8 h) Post-CDR3							A	G	A	G	C															A	G	G	G	G	C	C	A	A		Similar to IGHJ2-4, but arginine in place of tryptophan
							T	C	T
							G		G
									C
8 i) Post-CDR3							A	G	A	G	C															T	G	G	A	G	C	C	A	G		IGHJ1-1*01 and IGHJ1-1*02 J segments
							T	C	T
							G		G
									C

## Sheet: J segments
Table of variants by J region IMGT
J region		W			G			Q				minus one G	proline for					Arginine for
IGHJ2-4*01		T	G	G	G	G	C	C	A	A		version of 8a	tryptophan					tryptophan
											8a	8b	8c	8d	8e	8f	8g	8h	8i	Row Check
IGHJ1-1*01		T	G	G	A	G	C	C	A	G									✓	✓
IGHJ1-1*02		T	G	G	A	G	C	C	A	G									✓	✓
IGHJ1-1*03		T	G	T	G	G	C	C	A	G						✓				✓
IGHJ1-2*01		T	G	G	G	G	C	C	A	G	✓									✓
IGHJ1-2*02		T	G	G	G	G	C	C	A	G	✓									✓
IGHJ1-2*03		T	G	G	G	G	C	C	A	G	✓									✓
IGHJ1-3*01		T	G	G	G	G	C	C	A	G	✓									✓
IGHJ1-3*02		T	G	G	G	G	C	C	A	G	✓									✓
IGHJ1-4*01		T	G	G	G	G	C	C	C	A	✓									✓
IGHJ1-4*02		T	G	G	G	G	C	T	C	A							✓			✓
IGHJ1-5*01		T	G	G	G	G	T	C	A	G					✓					✓
IGHJ1-6*01		T	G	G	G	G	C	C	G	A	✓									✓
IGHJ2-1*01		T	G	T	G	G	C	C	A	G						✓				✓
IGHJ2-2*01		T	G	G	G	G	C	C	A	G	✓									✓
IGHJ2-3*01		T	G	G	G	G	C	C	A	G	✓									✓
IGHJ2-4*01		T	G	G	G	G	C	C	A	A	✓	✓	✓					✓		✓
IGHJ2-5*01		T	G	G	G	G	T	C	G	G					✓					✓
IGHJ2-6*01		T	G	C	G	G	C	C	G	A				✓						✓
